# Supplementary material for: Implicating Ultrasonication and Heat–Moisture Treatments as a Green and Eco-Friendly Approach for Dual Physical Modification of Eleocharis tuberosa Starch to Improve Its Physico-Chemical and Functional Properties
Source: Foods. 2025 Jun 22;14(13):2185. doi: 10.3390/foods14132185 (PMC12248610; doi:10.3390/foods14132185)
Supplement: Supplementary file 1 [file foods-14-02185-s001.zip]

Archive with 1 entries (1 files):
- foods-3644852-supplementary.pdf
